# Supplementary material for: Cerebral Haemodynamics and Cognitive Impairment in Chronic Haemodialysis Patients: A Pilot Study
Source: J Clin Med. 2025 Jul 10;14(14):4890. doi: 10.3390/jcm14144890 (PMC12295371; doi:10.3390/jcm14144890)
Supplement: Supplementary file 1 [file jcm-14-04890-s001.zip]

Archive with 1 entries (1 files):
- jcm-3685551-supplementary.pdf
